# Supplementary material for: Endothelial YAP/TAZ Signaling in Angiogenesis and Tumor Vasculature
Source: Front Oncol. 2021 Feb 4;10:612802. doi: 10.3389/fonc.2020.612802 (PMC7890025; doi:10.3389/fonc.2020.612802)
Supplement: Supplementary file 1 [file Table_1.xlsx]

## Sheet: Gene list
Endothelial YAP/TAZ gene signature
	REF# 1-6	REF# 1-3	REF# 7
GENE	In # studies*	In # EC studies	Upregulated in tumor ECs**
CTGF	8	3	X
CYR61	8	3	X
ANKRD1	7	2
AMOTL2	7	2
DDAH1	7	2	X
SLIT2	7	2	X
TGFB2	6	2
AXL	6	1	X
SHCBP1	6	1	X
SGK1	6	2
TK1	6	1	X
CRIM1	6	2	X
DLC1	6	2
SERPINE1	6	2
FGF2	6	1	X
CDC20	6	2	X
BIRC5	6	1	X
ECT2	5	1	X
COL4A3	5	1	X
PHGDH	5	1	X
TOP2A	5	1	X
HMMR	5	1
FSCN1	5	1
GADD45B	4	1
TNS1	4	1	X
NDRG1	4	1
ETS1	3	2	X
AMIGO2	3	1	X
CCL20	3	1	X
CDCA7	3	1	X
BCL2L1	3	1
BUB1B	3	1	X
JPH1	3	1	X
MYBL2	3	1	X
LMNB1	3	1	X
MCM5	3	1
CLSPN	3	1	X
MCM2	3	1	X
RRM2	3	1	X
CDH2	3	1	X
UHRF1	3	1	X
MCM3	3	1
IGFBP3	3	1	X
TEAD4	3	1
PRSS23	3	1	X
ADAMTS1	3	1	X
*Genes in REF#4 are accounted for as "3 studies", because these genes were identified by overlapping three different transcriptome studies
** Either 2-fold upregulated compared to normal ECs, or expressed in tumor ECs, but not in normal ECs

## Sheet: REF#1-7
REF#
1.		Reference	Neto, Filipa, et al. "YAP and TAZ regulate adherens junction dynamics and endothelial cell distribution during vascular development." Elife 7 (2018): e31037.
		DOI	10.7554/eLife.31037
		Cells/Tissue	Human umbilical vein endothelial cells (HUVECs)
		Context study	Vascular development
		Type of study	Microarray
		Conditions	YAP/TAZ overexpression (mutants YAPS127A and TAZS89A)
		Genes	Up and down regulated
		Selection
		Data	Figure 7 - figure supplement 2
2.		Reference	Wang, Li, et al. "Integrin-YAP/TAZ-JNK cascade mediates atheroprotective effect of unidirectional shear flow." Nature 540.7634 (2016): 579-582.
		DOI	10.1038/nature20602.
		Cells/Tissue	Human umbilical vein endothelial cells (HUVECs)
		Context study	Endothelial response to shear flow
		Type of study	RNA sequencing
		Conditions	YAP/TAZ overexpression (mutants YAPS127A and TAZS89A)
		Genes	Up (and down) regulated
		Selection
		Data	Extended data figure 3 (only displays 36 out of 416 differentially expressed genes)
3.		Reference	Wang, Xiaohong, et al. "YAP/TAZ orchestrate VEGF signaling during developmental angiogenesis." Developmental cell 42.5 (2017): 462-478.
		DOI	10.1016/j.devcel.2017.08.002
		Cells/Tissue	Brain EC
		Context study	Vascular development
		Type of study	RNA sequencing
		Conditions	Brain endothelial specific YAP/TAZ knockout
		Genes	Up and down regulated
		Selection	Significant, fold change > 1.05
		Data	Supplementary table 1
4.		Reference	Cordenonsi, Michelangelo, et al. "The Hippo transducer TAZ confers cancer stem cell-related traits on breast cancer cells." Cell 147.4 (2011): 759-772.
		DOI	10.1016/j.cell.2011.09.048.
		Cells/Tissue	human mammary cells (MCF10A) (Zhao et al., 2008), mouse liver tissues (Dong et al., 2007), immortalized mouse fibroblasts (Ota et al., 2008)
		Context study	Breast cancer
		Type of study	YAP evolutionary conserved signature is composed of a selection of genes from three different studies
		Conditions	YAP overexpression
		Genes	Only upregulated
		Selection
		Data	Table S3
5.		Reference	Hiemer, Samantha E., et al. "A YAP/TAZ-regulated molecular signature is associated with oral squamous cell carcinoma." Molecular Cancer Research 13.6 (2015): 957-968.
		DOI	10.1158/1541-7786.mcr-14-0580.
		Cells/Tissue	OSCC cell line
		Context study	Squamous cell carcinoma
		Type of study	Microarray
		Conditions	siRNA for YAP/TAZ
		Genes	Up and down regulated
		Selection	Adj. P-value <0.05, fold change >2.0
		Data	Supplemental Table 9
6.		Reference	Zhang, Heng, et al. "TEAD transcription factors mediate the function of TAZ in cell growth and epithelial-mesenchymal transition." Journal of biological chemistry 284.20 (2009): 13355-13362.
		DOI	10.1074/jbc.M900843200
		Cells/Tissue	human mammary cells (MCF10A)
		Context study	EMT, epithelium
		Type of study	Microarray
		Conditions	YAP/TAZ overexpression
		Genes	YAP/TAZ commonly induced genes (upregulated)
		Selection	fold change >2.0
		Data	Table S1
7.		Reference	Lambrechts, Diether, et al. "Phenotype molding of stromal cells in the lung tumor microenvironment." Nature medicine 24.8 (2018): 1277-1289.
		DOI	10.1038/s41591-018-0096-5
		Cells/Tissue	non-malignant lungs and lung tumors
		Type of study	scRNA-seq
		Data	Supplementary Table 4

## Sheet: RAW data
Endothelial studies			Other
REF #1	REF #2	REF #3	REF #4	REF #5	REF #6
TGFB2	CTGF	Fam57b	AMOTL2	CXCL14	KRT34
GADD45B	CYR61	Wwtr1	ANKRD1	KRT80	STXBP6
CYR61	ANKRD1	Frzb	AXL	SLC2A3	NAV3
ANKRD1	ICAM1	Yap1	BICC1	MMP13	DIAPH3
CTGF	VCAM1	Apln	BIRC5	RAD51AP1	INHBA
AXL	SELE	Slco4a1	CDC20	THBS1	BDNF
AMOTL2	CCL2	Edn1	CDKN2C	CDH2	SERTAD4
SHCBP1	CXCL1	Rarres1	CENPF	ANKRD1	OLR1
SGK1	CXCL2	Col4a3	COL4A3	NEXN	PTGS2
DDAH1	CXCL3	Tnc	CRIM1	SLIT2	WDR69
TK1	CXCL6	Ndnf	CTGF	BCAT1	HSD3B1
CRIM1	CXCL8	Chst9	DAB2	PTPRZ1	CTGF
ECT2	SDC4	Bgn	CYR61	MMP1	LRRC8C
DLC1	IL6	Fgfbp1	DDAH1	MYEOV	THBS1
SERPINE1	ETS1	Miat	ASAP1	CYR61	ETV5
FGF2	CSF3	Fam13a	DLC1	WWTR1	IGFBP3
CDC20	CSF2	Ctgf	DUSP1	FSTL1	ORC1L
BIRC5	AMIGO2	Frem1	DUT	CHRNB1	TGM2
SLIT2	FSTL3	Hid1	ECT2	FUT11	ANKRD1
	CLDN14	Sh3bp5	EMP2	FAM111B	RECQL4
HEY1	CCL20	Map7	ETV5	NSAP11	SERPINE1
GJA5	RPSAP52	Ica1l	FGF2	IGFL1	DEPDC1B
SMAD6	HOXA7	Trpm6	FLNA	PM20D2	CCNA2
INHBB	NRARP	Rnd1	FSCN1	MMP12	C14orf145
TGFB3	LAMC2	Amotl2	FSTL1	C1orf110	CENPM
TGFB1	TGFB2	Edn3	GADD45B	DSCC1	SERPINE2
SMAD7	HOXA-AS3	Fxyd6	GAS6	CD36	TMEFF2
SMAD1	GREM1	Sp5	GGH	HELLS	DDAH1
MAPK3	ICAM4	Chrnb1	GLS	S100A7	TMEM171
ACVRL1	CLDN1	Adgrg6	HEXB	CDC6	CDC25C
TGFBR2	CCR10	Angpt2	HMMR	CCNE2	MCM10
THBS2	EBI3	Serpinb6b	AGFG2	GNB4	CDC2
SMAD9	PCDHGA9	Ism1	ITGB2	UBASH3B	CST6
ACVR2B	APBA1	Apod	ITGB5	NT5E	ADAMTS1
FLT1		Tubb3	LHFP	CLEC7A	RRM2
BMPR2		Cdh11	MARCKS	DNAJC6	AKAP12
ID3		Efnb3	MDFIC	EXO1	NT5E
ZEB2		Spred3	NDRG1	S100A12	CDC25A
ID1		Arxes2	PDLIM2	ESCO2	RAD51AP1
		Serpina3g	PHGDH	GINS2	ITGB2
DLL4		Kank4	PMP22	PGLYRP4	RAD51
DLL1		Stard5	SCHIP1	ADAMTS1	CDC6
HDAC5		Arxes1	SDPR		CCDC18
LFNG		Olig2	SERPINE1	CARD17	C18orf24
ARRB1		Mvb12b	SGK1	CPA4	SHCBP1
MAML3		Dcx	SH2D4A	DTL	KIF14
NUMB		Ncan	SHCBP1	MYBL1	PLCB4
HES1		Tln2	SLIT2	CHAC2	CNN3
FBXW7		Ddah1	STMN1	XRCC2	UHRF1
JAG2		Grb7	TGFB2	HEG1	TBXA2R
HDAC1		Best1	TGM2	AMIGO2	ZWINT
TBL1XR1		F5	THBS1	NCF1C	ZBED2
TNRC6B		Slc6a1	TK1	TMEM133	EXO1
HEY2		Esm1	TNNT2	TMEM97	SLIT2
MOV10		Slc16a4	TNS1	GALNT3	KIF23
TLE2		Meox1	TOP2A	AGR2	ADM
TLE3		Fam69b	TSPAN3	CDC25A	KIAA0101
APH1A		Shmt1		MCM10	BIRC5
RFNG		Tmem37		SLITRK6	CCDC99
		Slc38a5		DIAPH3	PLK4
		Crim1		LOC100507127	MATN3
		Ctps			DTL
		Prr5		CHRNA5	CCNB1
		Kcna5		LMNB1	CEP55
		Fzd1		IL24	CDCA7
		Man2b2		TTTY16	AMIGO2
		Pdgfra		FAM83D	RIMS2
		Hist1h2af		IL13RA2	UGCGL2
		Spon1		EDN1	FBXO5
		Epha3		LRRC7	AURKA
		Dpysl3		LOC100506377	KDELR3
		Rin1		MACC1	GINS1
		Fam20c		PLA2G4A	GINS2
		Bcan		XRCC3	ZNF367
		Sned1		CTGF	BCAR4
		Olig1		AUNIP	CENPA
		Trip6		E2F7	ASF1B
		Psat1		IGFBP2	DDX11
		D430019H16Rik		HIST1H1B	NAV1
		Sall3		LOC100302640	CCNE2
		Cd109		MCM6	BRCA2
		Adgrb1		POLE2	FAM111B
		Slit2		YAP1	EGR1
		Gpr37l1		AXL	TBC1D24
		Rassf9		CENPI	TYMS
		Slco1a4		LOC100507002	LMNB1
		A530016L24Rik		GINS1	CLSPN
		Smoc1		IL1R2	HMGA2
		Bspry		KRT1	BUB1
		Galnt15		LOC442075	PRR16
		Pdia5		ATAD5	SCLY
		Fn1		CLSPN	PSRC1
		Plxna4		PUS10	STAMBPL1
		Hist1h2an		DDAH1	ORC6L
		Ptpn18		PI15	AURKB
		Cst3		LOC100216001	BARD1
		Elavl3		MFAP5	FMN2
		Scgb3a1		PTPN21	ATAD2
		Cspg5		CAPNS2	KIF2C
		Meis2		RUNX1-IT1	FGF2
		Cdca7		AMTN	STMN1
		Matn4		LOC100507006	DAB2
		Sox2		FOXF2	POLE2
		Mmrn1		LOC100128130	CDCA3
		Hist1h2ai		KLHL2	DUSP6
		Myzap		MEST	MAD2L1
		Tmem158		TMEM2	MCM5
		Fam46a		C2orf74	TOP2A
		Nell2		KLK7	FAM54A
		Chl1		VGLL1	C13orf3
		Pcdh10		LOC401321	DLC1
		Pawr		LOC100506870	HELLS
		Srgap3		UAP1	TMEM56
		Cnksr3		BLM	F3
		Gria2		SRGAP1	CASC5
		Hist1h2ah		TBC1D4	ANKRD28
		Cfi			ANLN
		Hist1h2ad		PLCB4	HIC2
		Prdm5		MMGT1	MCM6
		Slc4a4		VKORC1L1	SLC20A1
		Fmo1		OLFML3	MELK
		Csf3r		GJC1	FOXM1
		Epor		SFTA1P	WDHD1
		Ablim1		FLRT3	POLQ
		Gpr17		AKR1C2	CCNF
		Ccdc136		CXCL10	TMPO
		Pou3f3		BTG3	COL8A1
		Ackr1		CENPK	HMGB2
		Chac1		FANCI	POLA2
		Plekhh2		FRMD5	RFC5
		Trim2		RGCC	E2F7
		C130071C03Rik		FGF11	MKI67
		Cyr61		PRKCDBP	SSR3
		Dner		ATAD2	PRC1
		Dpysl5		ABCC4	ARSJ
		Kntc1		PBK	KIF4A
		Scn8a		INHBB	FBN2
		3110035E14Rik		TMEM27	PHLDA1
		Fbln1		HSPA4L	TACC3
		Slc1a3		RRH	CDCA8
		Cemip		BRCA1	EXOSC9
		Mmp9		PGLYRP3	CDCA2
		Arx		PLK4	CLIC5
		Slc35f1		ALDH1A3	MCM7
		Synpo2		C11orf82	NEK2
		Ptprz1		DESI2	KIAA1524
		Cdk14		ZNF367	MLF1IP
		Wtip		DSN1	WHSC1
		Anks1b		H19	CENPN
		Ppm1l		BICC1	SLC25A15
		Acsl4		ROR1	CENPK
		Hepacam		LOC100507376	DEPDC1
		Cyfip2		SGK196	SLC16A6
		Shroom3		RAD54B	SGOL2
		Bcl2l1		CCDC80	LRP8
		Ggn		ARHGAP29	CDKN3
		Ap1s3		GLIS3	CEP152
		Ror1		ZNF812	HMMR
		Tmem245		BGN	C9orf25
		Cacna1e		IL36G	RFC4
		Dlx2		SLC25A42	CDT1
		Plp1		KRTAP2-3	RFC3
		Sox10		PBX3	GJA5
		Fam171b		WDHD1	NEIL3
		Adgrl3		TMPRSS11A	FYN
		Igfbpl1		PDLIM2	BRCA1
		Parva		CCBE1	LOC440338
		Gm5803		MMP10	GMNN
		Dlx1		FAM151B	ING3
		Slc1a1		BRIP1	C6orf173
		Igsf5		CCRN4L	TTK
		Bmp4		CHAC1	C13orf34
		Astn1		HIST1H2AK	CENPE
		Masp1		LOC100132240	SPAG1
		Ly75		PCDHB14	CDC7
		Tnfaip8		TMEM37	HSP90B1
		Gatm		HIST1H3G	DNAJC6
		Hist1h2ab		LEPREL1	SPAG5
		Tril		DQX1	CDCA7L
		Gpm6a		FAM216A	GAS2L3
		Rcan2		EXOC5	KIF11
		Gstm2		SOX2	LHFP
		Hist1h2ao		BLNK	PCDH7
		Prom1		CDK14	BCAP29
		Cdkl1		TSPAN2	MCAM
		Cadm1		DAPL1	C9orf140
		Igfbp2		MCM5	CENPF
		Car4		DLX5	CCL20
		Hist1h2ae		C18orf54	BUB1B
		Lrrc4b		SACS	WDR51A
		Rtn1		RUNX2	BANP
		Slc16a1		TYMS	UBE2T
		Nsg2		AMOTL2	SERPINH1
		Tpd52l1		CDCA7	KRT7
		Pak1		PAM	DBF4
		Insm1		ALOXE3	TK1
		Sult1a1		SLFN11	MYBL2
		Fry		TEX30	OIP5
		Rnaseh2c		ADHFE1	RAD18
		Tecrl		SERPINB3	WDR4
		Aldh1l1		FOXP2	MYBL1
		Mdn1		AOX1	TPX2
		Sox8		TRIB2	ALPK2
		Cdh26		CEP78	SPRED1
		Arhgap11a		PLXDC1	UGCG
		Eepd1		TEAD1	ODC1
		Bub1b		MARCH4	CCNB2
		Trim9		PCDHB15	KCTD14
		Aqp4		PRDM1	AXL
		Foxg1		ANKRD32	CEP78
		Pcx		MIR15B	DGKZ
		Arnt2		ETS1	CKS2
		Nrxn3		CHAF1B	FAM64A
		Lpar6		LAPTM5	CTPS
		Sept3		GSG2	EPB41L2
		Hsph1		NCF1B	CYR61
		Plxna2		FADS1	SPARC
		Rad54l		SPINK7	ESPL1
		Rhod		FKBP5	CENPL
		Tha1		MMS22L	FANCD2
		Lpo		DONSON	FIGNL1
		Rnf144a		KLHL4	SH3RF1
		Cchcr1		SEMA3A	CCND1
		Lmo7		MMD	KCNT2
		Cbx5		FAR2	FEN1
		Dlx6os1		POLQ	MND1
		Nfasc		CDC45	COL4A1
		Alcam		RBL1	C6orf105
		Phactr1		PSAT1	TRIP13
		Reln		WFDC5	C21orf45
		Sqrdl		UHRF1	CHEK1
		Hmcn1		ZNF664	TEAD4
		Phgdh		STX2	RNASEH2A
		Mrps12		C11orf65	PBK
		Fam49a		STAMBPL1	PCNA
		Plxna3		GINS4	ZAK
		Serpine1		SPRR4	PHGDH
		Dtd1		NLRP10	C15orf23
		Acnat1		C14orf45	C19orf42
		Wnk2		B3GALTL	MFAP5
		Myt1		SPAG1	PPAPDC1B
		Mki67		BMP7	TAGLN
		Ptprb		AKR1B10	GCNT1
		Kif21b		FANCB	GPR107
		AU021092		SOX9	RAD54B
		Sox12		DZIP3	CDH2
		Mafb		CLEC2B	CDK6
		Rab11fip1		CSRNP3	SYTL4
		Atp1b1		CCL20	MT1F
		Ajuba		KIF15	PKMYT1
		Prtg		VGLL3	SAMD1
		Adgrb2		AP1S3	WWC1
		Dscaml1		WDR76	PPIL5
		Eno1b		PHACTR2	GTSE1
		Cks1b		ASNS	DNMT1
		1700037H04Rik		HIPK2	CKAP2L
		Mcm7		COMMD10	DDX39
		Sdc1		AURKA	MCM3
		Ticrr		FIGN	USP1
		Fndc4		RNF152	FGFR1
		Gfap		LOC728431	LETM2
		Caskin1		SLC43A2	BLM
		Nox4		CTSO	SFXN2
		Slfn9		LOC100506684	FSCN1
		Mxra8		FERMT2	SH2D4A
		Ehd1		ZWINT	SMC4
		Gm5643		BARD1	NASP
		Cdca5		EIF5A2	RAPH1
		Ces2b		CTPS1	KLHL7
		Zbtb12		GBP2	SFRS10
		Mgat5b		RSL24D1	TMEM97
		Csf1		FANCA	ASPM
		Cdc25c		ORC6	ATP13A3
		Osbpl10		ORC1	TACSTD1
		Zfp521		IL6R	C11orf75
		Nol4		GMNN	SLC44A2
		D830031N03Rik		CHAF1A	GNG11
		Bri3bp		ANKRD30BP2	CALU
		Atic		SPON2	MGLL
		Mif		SHROOM3	CENPJ
		Tgfbr3		CHML	CREB3L2
		Duox2		CKAP2L	PTPLAD1
		Fam213a		XBP1	MCM2
		Hrct1		FMO4	NDE1
		Osbpl6		PCDHB13	C1orf69
		Top2a		KIF14	FAM83D
		Ackr3		LIFR	MAN2A1
		Shroom2		TICRR	UGT8
		Abhd17c		LOC255187	C10orf110
		Jph1			GALNT14
		Mfsd7c		C17orf53	HMBS
		Mrrf		HTR1D	TMEFF1
		Pnp2		ADAM12	CPNE2
		Gas2l3		FZD2	PHF19
		Acp6		SKA1	ACSL3
		Flnc		C1orf112	PEG10
		Gmpr		HIST1H2AB	SPCS3
		Plagl1		RAD51	DUSP4
		Smo		ZWILCH	KIAA1333
		Tmem51		COL12A1	KCTD15
		Nfix		CTNNAL1	APOL2
		Clec14a		SNX10	TMEM48
		Flrt2		CEP152	BRIP1
		Fam107a		LOC100287314	HMGB3
		Tpcn1		B4GALT6	QSER1
		Itga3		PCDH7	FZD7
		Gpr4		SLC41A2	PKP4
		Mybl2		RFC4	TIMELESS
		Dlk1		MYBL2	CTNNAL1
		Pnpla7		HIST1H2BE	PRR11
		Far2		C11orf67	SGEF
		Hspa12b		SPC24	BLMH
		Mpp6		TMEM30A	MDFIC
		Robo4		LINC00294	ASPH
		Pole		CTBS	RAD51L3
		D17H6S56E-5			RRM1
		Zfp423		WTAPP1	C14orf65
		Nucb2		LINC00113	HYI
		Cd82		PCNA	SEC22C
		Nnt		B4GALT4	RFPL2
		Slc31a1		GPX2	SCARA3
		Nectin2		DFNA5	SUV39H1
		Sp8		FAM213A	SKP2
		Idh2		CHKA	COL4A2
		Rras2		BRCA2	MCPH1
		Vash1		NUP35	COL4A3
		Rflnb		DCLRE1B	TNNT2
		Lmnb1		FAM84B	KCNK1
		Trf		LRP8	MED8
		Myct1		KCNRG	RHOT2
		Cdc20		RAD54L	TMEM2
		Mad2l1		TMEM200A	TUBB3
		S100a11		NHSL2	FZD5
		Fasn		MAST4-AS1	PDGFRL
		Tmem176a		HIST1H4L	DCK
		Txndc5		MOCOS	SLC25A25
		Slc38a1		TNC	STIL
		Tmem176b		FGF2	TGFB2
		Selm		FANCD2	KIF20A
		Hnrnpa1		PGBD3	RBM28
		Pola1		TRIP13	ANKRD2
		Pitrm1		GRAMD3	PMP22
		Pus7		PRSS23	SLC45A3
		Chaf1b		OR4N2	TUBB2A
		Pik3cg		SNHG12	THSD4
		Syde1		H2AFV	PRMT5
		Armcx4		CFB	UBE2J1
		Pear1		SGMS2	FAM3C
		Maoa		SNORA61	JPH1
		Chst2		TMEM194A	KRT18
		Pold1		BCL7A	PSG9
		Knstrn		GRK4	COTL1
		Chst7		NCAPH	SLC7A11
		Myh10		S100A7A	LTBP1
		Steap3		ANGPT1	PSG1
		Frmd6		DBP	GLS
		Zc3hav1l		SHCBP1	C9orf40
		Cdca8		AGPS	SETD3
		Hmmr		PCNXL4	RAD51C
		Tmem173		CORO1A	C10orf47
		Apex1		LOC100506325	SMARCA1
		Myc		ANKK1	PRR6
		Nasp		KLHL5	E2F1
		Kif4		RASGEF1B	NAP1L5
		Mcm5		FLJ27352	NUSAP1
		Dusp27		PTPRS	PTGER4
		Shb		CSF2	FAM111A
		Uck2		NR4A2	FLJ42709
		Sptan1		LINC00472	CDH4
		Eng		E2F1	PLK1
		Suclg2		ASF1B	TIMM10
		Prps1		SESN3	TUFT1
		Prune1		FAM116A	H2AFZ
		Gsta4		TXNRD3NB	SHMT2
		Ctsz		LOC100505783	EXT1
		Erbb2		ENO2	IFRD2
		Pim3		KLHDC8B	PDXK
		Slc25a10		NR2F2	USP13
		Ank2		SKA3	BCL2L1
		Fam57a		KLK9	DDEF1
		Hspd1		ST8SIA1	FAM107B
		Tmem86a		BCL2L1	HEXB
		Espl1		IRG1	RFT1
		Polr1a		KRT10	LIFR
		Chst1		SGOL1	RACGAP1
		Rcn3		LOC100506161	TFDP1
		Akr1c14		KAT2B	USP39
		Npm1		RFC3	H2AFX
		Vars		JUN	EGFLAM
		Prdx6		MCM3	GALNT3
		Syne2		CXCL16	HMGA1
		Nxn		CDK2	PLOD2
		Vwf		HOXA2	DHRS13
		Clspn		TINAGL1	RASAL2
		Ftsj3		QKI	RRBP1
		Ap2b1		FEN1	SYDE1
		Foxm1		NCAPG	EXPH5
		Gpx8		CLCA2	FOXRED1
		Zic2		STC1	NUDT15
		Lrp4		STC2	RHOF
		Tspan6		NCAPD3	PASK
		Ncl		KIAA0040	TPD52
		Tnfaip8l1		NPL	IQGAP3
		Tfrc		CLIC2	SFXN1
		Ska2		ALPK1	C4orf27
		Fam43a		MFI2	CSRP1
		Nectin1		ARHGAP11A	TMEM54
		Cenpe		BUB1B	PLEC1
		Hmga1		NGF	SNX24
		Hn1l		PLSCR4	DOCK5
		Creld2		INPP4B	KDELR2
		Adm		NCF2	NF2
		Fam84b		HTATSF1	OSBP2
		M6pr		SUV39H2	PSIP1
		Rhobtb3		DCBLD2	GRAMD3
		Lats2		NMRK1	MNS1
		Mcm2		ZC3H12A	NTN4
		Fat4		NUPR1	RBM10
		Rpl21		LINC00640	WEE1
		Rcbtb2		NOL9	BAIAP2L1
		Hmgb3		CISD2	AK2
		Man2a1		LOC100505659	TEAD1
		Hnrnpa3		DYNC2LI1	CAMK2N1
		Rps15a		TCF19	PIN1
		Mpdz		ZNF146	CENPH
		Tcf19		PDK1	ATG7
		Arhgdib		SEMA4C	FSTL1
		Timm10b		ZC3HAV1L	CFLAR
		Ech1		SASS6	SYDE2
		Myo10			CHORDC1
		Fam69a			FRAS1
		Oxct1		JPH1	SHB
		Laptm4b		WWC1	ACAT2
		Lig1		C5orf30	CEP164
		Lrp5		PSMC3IP	FAM92A1
		Abca1		DENND5B	MPP5
		Il11ra1		AP4E1	PSG6
		Utp20		NPR3	ELL2
		Gm2a		C10orf88	CDKN2C
		Slc12a7		S1PR3	SPTLC2
		Colec12		SLC39A8	POLD1
		Ccna2		REEP3	TROAP
		Eml4		SPC25	ELAVL1
		Rrm2		DAPP1	TRAM2
		Prkch		SOD2	SCHIP1
		Ddx11		CCSAP	KHDRBS3
		Tm6sf1		CCNF	ZNF680
		Hirip3		SERPINB2	PXDN
		Tnk2			ACYP1
		Kif23		ALG10	CRIM1
		Pfkfb3		IFNE	FN1
		Lrpprc		ERV3-1	HMGN2
		Casp6		BNIPL	MRPL12
		Arl6ip5		TK1	ECT2
		Tacc3		RNASEL	FRMD6
		Anp32a		HDGFRP3	PRKACB
		Nup210		ERCC6L	ACTN1
		Lama1		MCM8	C1orf144
		Nsmf		KIF24	CSE1L
		Daam1		NAV3	NMNAT2
		Rcn1		RMI2	USP37
		Hspa9		IQGAP3	HYOU1
		Slc1a4		TTLL1	LOC643287
		Ppp1r14b		ENC1	DUT
		Ccdc102a		KRTDAP	HRBL
		Eprs		NEURL	LOC151162
		Rrm1		TRAJ23	MALT1
		Galnt10		LOC728643	PLA2G4A
		Tspan9		KCNQ5	SYNJ2
		Bex3		ZP4	NARS2
		Gstt2		GRAMD1C	SH3TC1
		Smc1a		ZNF846	TRIM42
		Aco1		OCLN	ATP6V0A4
		Mroh1		LOC100289187	COL12A1
		Spen		GPR176	GPR126
		Mmp28		HIST1H2BN	SLC1A4
		Epb41		SIDT1	TAP2
		Nek6		SGK1	AP4E1
		Adgrf5		DNA2	SAMD4A
		Pum3		BIRC5	TCOF1
		Sparcl1		CORO2A	LMNB2
		Tmem132a		CDCA5	NUP62
		Src		SAMD4A	SMG7
		Ncapd2		FNIP2	PSG5
		Mthfd1		PCSK6	THEX1
		Tshz2		OSR2	C9orf91
		Myo1c		PLA2R1	CCDC49
		Myl12a		PCDHGB3	CYB5B
		Bhlhb9		IFITM10	EHD1
		Plxnb2		C4orf46	MAP1B
		Chd3		NUAK1	NLK
		St3gal5		IGFBP3	ATP1B1
		Eif3f		SLC12A2	WWC2
		Hectd1		HIST2H2AB	ABHD2
		Itpr1		FIGNL1	COQ7
		Flnb		LRR1	PDLIM2
		Arhgef10		TNFRSF12A	HOXA1
		Spns2		C20orf196	LONRF3
		Cdh2		ATP13A3	NUP210
		Mpp5		NRG1	SNRPB
		Rnf26		IKBIP	ACOT7
		Hspa5		LCE3D	GLDC
		Klhl4		HIST1H2AM	C10orf35
		Uhrf1		IMPA2	PARD6A
		Psip1		ATP8A2	ODZ3
		Tnip1		PI3	SIM2
		Btf3		HIST1H1C	RTN1
		Txnip		ACLY	SNX5
		Cetn3		CABYR	PVR
		Crtap		LOC100653002	ZNF738
		Calr		ZBTB38	STRA6
		Inpp5k		RHOBTB3	FRY
		Rpl18a		GPCPD1	SSX2IP
		Smap2		ANXA3	CCRN4L
		Isyna1		LOC100505573	DFFA
		Arl5a		CCNJL	WDR62
		Tcf7l1		UBXN8	C1orf52
		Rpl13		LOC730091	SVEP1
		Parp1		MELK	CREB1
		Ddb1		ARHGAP42	DPH2
		Tpx2			MSRB3
		Cdk4		TIGD2	CDC42EP3
		Lamb2		GLIPR1L2	ELOVL6
		Hspa8		PCDHB10	FAM80B
		Dnajc13		TEAD4	SGCD
		Csrp2		RRP15	CIT
		Sirt2		GYLTL1B	KRT8
		Limch1		CCDC88A	PPARA
		Zic3		TIPIN	SNHG4
		Hsp90b1		SH3YL1	TCF7L1
		Stip1		TDP1	HEG1
		Ubqln2		WFDC2	HS3ST3B1
		Hsp90aa1		WNT4	PRSS23
		Ptrf		S100A9	PARVA
		Cdc23		MLF1IP	PIAS2
		Slco1c1		CLN6	LOC202051
		Prmt5		RRM2	LYN
		Jmy		SSPN	SH2D5
		Rangap1		HIST1H4C	NKX3-1
		Cct8		MSMB	CETN3
		Sort1		FOSL1	CMTM7
		Mcm3		TOP1P1	RBBP7
		Cyb5b		PRR5L	TUBB6
		Eif3c		CASC5	LDLRAP1
		Pa2g4		MT1E	ITGB5
		Eif4b		HAUS8	SMC2
		Bcr		AP1S2	OBFC2A
		Pds5a		MCM2	TRIB1
		Ssrp1		EOGT	FSTL3
		Pdia4			NIN
		Ralb		CBLN3	NRCAM
		Nolc1		MXI1	CDC20
		Tpra1			EHD4
		Fam134c			NPAL3
		Actn1			FBN1
		Ctdsp2			GANC
		Pdia6			GK2
		Sept4			NR3C2
		Slc3a2			ASPHD2
		Ctsh			C1orf79
		Cbx6			GGH
		Rps11			IVD
		Rps5			PSMD9
		Slc40a1			SFRP1
		Prmt1			SLC7A1
		Rplp0			TPM1
		Arhgap18			ZFP36L2
		Ipo9			SAMHD1
		Colgalt1			TUBG1
		Kpnb1			GATA3
		Tcp1			PHTF1
		Serbp1			SLC35B4
		Mybbp1a			CBX5
		Hnrnpab			GNAQ
		Slc7a1			AFG3L2
		Pdia3			AKT3
		Eif5a			CLN8
		Rpl4			CRY1
		Nedd4			HABP4
		Gm12070			MCTP2
		Ipo5			RAB23
		Sorbs2			SDPR
		Hdgf			ZNF496
		Spock2			BAK1
		Hdlbp			OGFOD2
		Trim25			ARHGAP29
		Atp5a1			MYADM
		Rpl7			ZNF655
		Tubb5			HBB
		Mrfap1			MRPS34
		Rapgef1			PARVB
		Dnm2			SAE1
		Mtpn			TOP3B
		Dennd5a			FLJ14213
		Fam120a			GLT25D1
		Eogt			RPL39L
		Sdc3			USP28
		Dab2ip			EMP2
		Gnas			SEC24A
		Cldn5			WDR18
		Col4a1			ZDHHC18
		Ppp1r2			C6orf125
		Nisch			IDH2
		Tcf4			MMEL1
		Esyt1			FZD1
		Rnf44			PTTG3
		Tagln2			CHST3
		Cd151			IGF2BP2
		Git2			AMOTL2
		Anks1			GCAT
		Dlc1			GRK6
		Smg5			LY6E
		Mef2d			CLN6
		Fermt2			PENK
		Ankrd40			CHML
		Mmp15			NSD1
		Nfic			SFRS2IP
		Gatad2a			RASSF7
		Mapk3			TRAF7
		Itgb1
		Abhd2
		Arl2bp
		Saraf
		Fbxw11
		Reep3
		Tprgl
		Eid1
		Acox1
		Arf6
		Fcho2
		Ankrd13a
		Cyb5r3
		Arap3
		Gars
		Leprot
		Hif1a
		Rnf14
		Sipa1l2
		Tnfrsf21
		Tmem184b
		Rai14
		Snrk
		Arhgap27
		Vmp1
		Itm2b
		Grap
		Fscn1
		Col4a2
		Selt
		Akap12
		Rnf144b
		Mfsd2a
		Tcn2
		Lmbr1
		Bnip3l
		C530008M17Rik
		Numb
		Pip5k1c
		Rap1b
		Ssfa2
		Mical3
		Lsr
		Iqgap1
		Dstn
		Palmd
		Dock9
		Pofut2
		Lcp1
		Cyth1
		Rasip1
		Qsox1
		Scd2
		Mknk2
		Afap1l2
		Adamtsl2
		Prkar1a
		Map3k3
		Zfp36l1
		Znrf1
		Itsn2
		Mecom
		Tmem123
		Zeb1
		Wscd1
		Sdcbp
		Kank3
		Trak1
		Bmpr2
		Fam117b
		Flt1
		Cdk17
		Abcb1a
		St3gal1
		Lipe
		Ubr7
		Sars
		Mgat1
		Clip1
		Msi2
		Tspan14
		Ranbp10
		Sox18
		Gdpd5
		Slc9a3r2
		Bnip2
		Nr3c1
		Eif1
		Tshz1
		Atp11a
		Slc31a2
		Mbd2
		Tpst2
		Mesdc1
		C2cd2l
		Kif5b
		Eif2ak4
		Stxbp1
		Slk
		Arhgef7
		Znfx1
		Brox
		Mcoln1
		Bcl2
		Trp53inp2
		Tmco1
		Cds2
		Ccdc141
		Rin3
		Rhoq
		Atp6v1a
		Ptprg
		Ephb4
		Pkig
		Ndfip1
		Pank3
		Jmjd6
		Slc46a3
		Elovl1
		Wdfy1
		Slc39a8
		Tnks1bp1
		Nrep
		Dynlt3
		4930402H24Rik
		Homer3
		Smim14
		Pdlim5
		Thbd
		Amot
		Dscr3
		Sik3
		Lmo2
		Atp6v0e
		Iffo1
		Plekha1
		H3f3b
		Sema6d
		Sh2b3
		Iffo2
		Trappc10
		Map4
		Tns1
		Trim35
		Lrrc8c
		Gsr
		Ppp2r5b
		Cdipt
		Crip2
		Ginm1
		Yes1
		Epas1
		Inf2
		Dbn1
		Tle1
		Vamp3
		Rnaset2b
		Atp8a1
		Stim2
		Midn
		Impdh1
		Map1lc3b
		Mcf2l
		Btbd3
		Csrp1
		Stk40
		Ebf1
		Rbpms
		Atf4
		She
		Ptn
		Snx3
		Thsd1
		Cracr2b
		Arl15
		Tbkbp1
		Usp6nl
		Clstn1
		Megf8
		Def8
		Lama5
		Ppp4r1l-ps
		Ets1
		Lrch3
		Med10
		Sash1
		Nod1
		Tcta
		Rab43
		Rab22a
		Vwa1
		Irf2bpl
		Apbb2
		Slc48a1
		Cdkn2aip
		Gnpda2
		Chkb
		Prkab1
		Timeless
		Tuba1a
		Spred2
		Tmem87b
		Ildr2
		Mxd4
		Ushbp1
		Zdhhc20
		Dock4
		Cast
		Lims1
		Cdc42ep3
		Fbxw9
		S1pr1
		Ubl3
		Fzd6
		Nckap5l
		Grasp
		Rcsd1
		Ppp1r18
		Sh2d3c
		Mkrn1
		Slc44a2
		Pacs1
		Fam214b
		Adar
		Ppm1f
		Dennd2c
		Agap1
		Pon2
		Ccnt2
		Insr
		Clic1
		B4galt4
		Btg3
		Epha4
		Map4k3
		Sft2d1
		2510009E07Rik
		Arfgap3
		Nptn
		Tmtc2
		Tbc1d24
		Sqstm1
		Dlgap4
		Ei24
		Rell1
		Cttnbp2nl
		Mtmr6
		Klhl2
		Ndel1
		Rasgrp3
		Ubtd1
		Orai1
		Rapgef3
		Tmem204
		Egfl7
		Nol4l
		Epha2
		Trp53i13
		Sh3bgrl
		Mef2a
		Trim16
		Slc7a7
		Ccny
		Dync1li2
		Tor3a
		Gpcpd1
		Tmem9b
		Fzd4
		Filip1
		Tmc6
		Msn
		Stk39
		Zyx
		Tirap
		Wsb2
		Cpped1
		Tmem65
		Sox17
		Entpd1
		Ccnd2
		Ubxn2a
		Nedd9
		Spata13
		Bicd2
		Ccdc71l
		Pcdh12
		Casp7
		Grrp1
		Dapk1
		Ecscr
		Tacc1
		Cdr2
		Hbegf
		Tmem198b
		Hpcal1
		Gpr155
		Stat2
		Ppt2
		Ccnyl1
		Abca7
		Anxa7
		Tollip
		Itga4
		Ckb
		Jag2
		Pros1
		Zfp710
		Tssc4
		Gbp9
		Gng11
		Gstm7
		St5
		Itm2a
		Tbx3
		Aen
		Spry4
		Kdm6b
		Klf12
		Gatsl3
		Gpx1
		Commd3
		Mtus1
		Pllp
		Pttg1ip
		Shisa5
		Exoc5
		Arhgef15
		Acvrl1
		Sox13
		Tmem243
		E330009J07Rik
		Jag1
		Zfp715
		Gimap9
		Cep250
		Tshz3
		Stra6
		Fut8
		Fhod1
		Mpp2
		Trerf1
		Slc25a24
		Phf21b
		Ptger1
		Cbfa2t3
		Tspan13
		Rab6a
		Rbp1
		Arrdc3
		Il10rb
		Fam177a
		Coq10b
		Shank3
		Ccnl1
		Il34
		Cish
		9430020K01Rik
		Nrp1
		Vgll4
		Sdc2
		Sgk3
		Mcam
		Cd40
		Ints6l
		Plekhh1
		Prex1
		Paqr7
		Dgka
		Def6
		Acacb
		Rara
		Chst11
		Fam214a
		Glul
		Jup
		Npnt
		Alas2
		Slc6a20a
		Dkk3
		Ier5
		Ralgps2
		Bvht
		Arl4d
		Parp12
		Ret
		Capg
		Adgrl2
		Mdm2
		Sigirr
		Inpp4b
		Phactr2
		Cd93
		Efr3b
		Zfp697
		Zbtb46
		Tpgs2
		Id2
		Pkn3
		Lims2
		Skil
		Crem
		Sorbs3
		Klf10
		Bax
		Ifitm3
		Emcn
		Trim24
		Cd81
		Abca4
		Susd6
		Myo1e
		Tmem252
		Trim34a
		Nckipsd
		Fyn
		Tnfrsf11b
		Serpine2
		H2-T23
		Gm13889
		Tmem88
		Hspa1a
		Pgm2l1
		Slc52a3
		Tprn
		Syne1
		Map3k8
		Notch4
		1700017B05Rik
		Adap2
		Hilpda
		Helz2
		Pla2g16
		BC028528
		Plpp6
		Ifih1
		Frmd4b
		Ptprv
		Tinagl1
		Papln
		Clic4
		Lrrc28
		Col4a3bp
		Vegfc
		Ecm1
		Caskin2
		Mertk
		Tdrd7
		Dusp2
		Cthrc1
		Greb1
		Irf9
		Pik3ip1
		Gimap8
		Nav2
		Dusp3
		Nt5dc3
		Mxra7
		Sgms1
		Ercc5
		Sh3kbp1
		Adamts9
		Pdlim7
		Anxa11
		Klf9
		Nbeal2
		Tm7sf3
		Lrrc49
		Gtse1
		Phldb1
		Igfbp3
		Ctla2a
		Rgs6
		Carhsp1
		Cyyr1
		Prkce
		Exoc4
		Capn1
		6530402F18Rik
		Arvcf
		Unc5b
		Baiap2
		Lzts1
		Adgrl4
		Slc5a6
		Golm1
		Ankrd33b
		Hsdl2
		Gbp4
		Lmna
		Trim30a
		Fchsd1
		Bbc3
		Cd34
		Nos2
		Fam102b
		Hey1
		Fes
		Nrp2
		Lfng
		Rps6ka2
		Galnt18
		Spon2
		F2rl3
		Bcl6b
		Chst3
		Lgals9
		Tmem159
		Tagln
		Slc36a1
		Rhoc
		Ltbp4
		Ptpn7
		Adgre5
		Gimap5
		Rnf183
		Isg15
		Zbtb4
		Nfatc1
		Cxcl12
		Lmntd1
		Lrrn3
		Endod1
		Hist1h2bc
		Cav2
		Cdh5
		Ntng2
		Prkcb
		Colgalt2
		Vim
		Lrrc2
		Ccm2l
		Prrg4
		Bhlhe40
		Prcp
		Icam2
		6430548M08Rik
		Clec1b
		Arl4a
		Arfip1
		Prrg3
		Gm3558
		Itgb3
		Cd24a
		Ifit1
		Cd274
		Cdc42ep4
		Slc26a10
		Asb4
		Gvin1
		Egr1
		Tlr3
		Cpeb2
		Rgs9
		Grp
		Phlda1
		Gse1
		Sbno2
		Cryab
		Snhg15
		Slfn5
		Cbln2
		Nes
		Dusp6
		Btg2
		Gpr161
		Fxyd5
		Capn2
		Bag2
		Plk2
		Mirg
		Plpp3
		Fam212b
		Plat
		Prr18
		Fam188b
		Pcdhb11
		Ackr2
		Dcdc2a
		Irf7
		Rtp4
		Sema4c
		Arhgef3
		Sox21
		Smarca2
		Rasd1
		Gm18853
		Polk
		Nid2
		Atg12
		Mt2
		Plpp1
		Tap1
		Ucp2
		Btg1
		Endou
		Slc20a1
		Nkd1
		Ccdc154
		Sesn2
		Fam198b
		Slc4a1
		Tcf23
		Ppm1j
		Cd300lg
		Eps8
		Col15a1
		Fosl2
		Micall2
		Tead4
		Pik3r3
		Usp18
		Fam110a
		Zfand2a
		Rhpn2
		Etl4
		Tmem100
		Vwa3a
		Ier5l
		Dusp8
		St6galnac4
		Htra1
		Crip1
		Efnb2
		Cxx1a
		1700001C19Rik
		Arap2
		Acer2
		Slc6a6
		Cxx1b
		Sp110
		Eml1
		TMEFF1
		Slfn3
		Xaf1
		Sema3g
		Lgals3bp
		Dcun1d3
		Ddit4
		Mx2
		Nostrin
		Tgfa
		Stom
		Sox7
		Palm
		Osbpl1a
		Itga6
		Irgm1
		Smad6
		Sgk1
		Jam2
		Npy1r
		Gm2897
		Cmpk2
		Sulf2
		Fas
		Prss23
		Slc19a2
		Crmp1
		C77080
		Cxx1c
		Mmrn2
		4930412O13Rik
		Ly6c1
		Nfam1
		Gm10825
		Tnik
		Ramp3
		Fam167a
		AI661453
		Gimap4
		Plaur
		Gja4
		Bean1
		Gcnt2
		Dcxr
		Ly6c2
		Mapkapk3
		Col18a1
		Zmat3
		Slc29a4
		Ampd3
		Apold1
		Tmc8
		Hecw2
		Gch1
		Nebl
		Oasl2
		Smoc2
		Amz1
		Gdf15
		Ly6a
		Kitl
		Gimap6
		Trp53inp1
		Hlx
		Id1
		Adam15
		Upp1
		Gpr160
		Mall
		Cmklr1
		Bcar3
		Gmfg
		Pcdh17
		Kcne3
		Slc2a9
		Sp100
		Arid5a
		Slc12a5
		LOC100861615
		Adamts8
		Sema7a
		Adamts1
		Cdc42ep2
		Hopx
		Ccng1
		1810011O10Rik
		Abtb2
		Magix
		Sele
		Zfp365
		Cdo1
		Ndrg1
		Cdkn1a
		9030617O03Rik
		Bdkrb2
		Clic5
		Wfdc1
		Timp3
		Dync1i1
		Slco2a1
		Ppef1
		Ephx1
		Piezo2
		Phlda3
		Eda2r
